# Supplementary material for: Coffee Consumption and Risk of Dementia and Alzheimer’s Disease: A Dose-Response Meta-Analysis of Prospective Studies
Source: Nutrients. 2018 Oct 14;10(10):1501. doi: 10.3390/nu10101501 (PMC6213481; doi:10.3390/nu10101501)
Supplement: Supplementary file 1 [file nutrients-10-01501-s001.zip]

Archive with 5 entries (4 files):
- Supplement.pdf
- __MACOSX/
- __MACOSX/._Supplement.pdf
- PRISMA checklist.pdf
- __MACOSX/._PRISMA checklist.pdf
